# Supplementary material for: Polyphasic Characterization of Four Aspergillus Species as Potential Biocontrol Agents for White Mold Disease of Bean
Source: J Fungi (Basel). 2022 Jun 12;8(6):626. doi: 10.3390/jof8060626 (PMC9224856; doi:10.3390/jof8060626)
Supplement: Supplementary file 1 [file jof-08-00626-s001.zip]

Archive with 7 entries (7 files):
- Figure S1.tiff
- Figure S2.tiff
- Figure S3.tiff
- Figure S4.tiff
- Figure S5.tiff
- Figure S6.tiff
- Figure S7.tiff
